# Supplementary material for: Membrane Interactions of Latarcins: Antimicrobial Peptides from Spider Venom
Source: Int J Mol Sci. 2021 Sep 21;22(18):10156. doi: 10.3390/ijms221810156 (PMC8470881; doi:10.3390/ijms221810156)
Supplement: Supplementary file 1 [file ijms-22-10156-s001.zip]

Archive with 1 entries (1 files):
- ijms-1383135-supplementary.pdf
